# Supplementary material for: Optimization of Sensory Properties of Cold Brew Coffee Produced by Reduced Pressure Cycles and Its Physicochemical Characteristics
Source: Molecules. 2022 May 6;27(9):2971. doi: 10.3390/molecules27092971 (PMC9104833; doi:10.3390/molecules27092971)
Supplement: Supplementary file 1 [file molecules-27-02971-s001.zip]

Archive with 1 entries (1 files):
- molecules-1697906-supplementary.pdf
